# Supplementary material for: Toward modular biological models: defining analog modules based on referent physiological mechanisms
Source: BMC Syst Biol. 2014 Aug 16;8:95. doi: 10.1186/s12918-014-0095-1 (PMC4236728; doi:10.1186/s12918-014-0095-1)
Supplement: Additional file 1: — Sample abridged Java code for each of the three key software aspects: physiomimetic parametric container, PMM, and mechanism user. The code is intended to illustrate the Java-specific implementation of the three software aspects. For simplicity, it omits many mechanism details, only leaving those features important to the modularization process. Thus, the code is not intended to compile as is. [file s12918-014-0095-1-S1.txt]

/*
 * Sample.java
 *
 * Copyright 2003-2012 - Regents of the University of California, San
 * Francisco.
 *
 * This program is distributed in the hope that it will be useful, but
 * WITHOUT ANY WARRANTY; without even the implied warranty of
 * MERCHANTABILITY or FITNESS FOR A PARTICULAR PURPOSE.
 */

package ishc.model;

//Physiomimetic parametric container
public interface BindingInfo
{
	//Methods to access state information
	List<Binder>		getBinders();
	List<Solute>		getSolutes();
	Map<Binder,Solute>	getBound();
	float			getBindingProbability();

	//Methods to manipulate state information
	void			scheduleRelease(Binder b);
}


//Physiomimetic mechanism module
public class BindingHandler implements Runnable {

	//Input parameters
	BindingInfo binding_info;

	//Constructor
	public BindingHandler(BindingInfo b) {
		binding_info = b;
	}

	public void run() {
		for (Solute s : binding_info.getSolutes()) {
			for (Binder b : binding_info.getBinders()) {
				//Additional mechanism logic removed
				binding_info.getBound().put(b,s);
				binding_info.scheduleRelease(b,s);
			}
		}
	}
}

//Mechanism user
public class Cell implements BindingInfo
{
	//Cell state information
	Culture			parent;
	List<Binder>		binders;
	List<Solute> 		solutes;
	Map<Binder, Solute>	bound;

	//Cell physiomimetic mechanism modules
	BindingHandler		bh;

	//Implementations for BindingInfo
	List<Binder> getBinders() {
		return binders;
	}
	List<Solutes> getSolutes() {
		return solutes;
	}
	Map<Binder,Solute> getBound() {
		return bound;
	}
	float getBindingProbability() {
		return parent.pBind;
	}
	void scheduleRelease(Binder b) {
		//Code telling Scheduler to release Binder
		parent.schedule.release(b,parent.bindCycles);
	}

	//Constructor	
	public Cell() {
		//Instantiate the physiomimetic mechanism module
		bh = new BindingHandler((BindingInfo) this);
	}

	//Execution code
	public void iterate() {
		//Execute the physiomimetic mechanism module
		bh.run();
	}
}
